# Supplementary material for: Quantitative assessment of cerebellar ataxia, through automated limb functional tests
Source: J Neuroeng Rehabil. 2019 Feb 27;16:31. doi: 10.1186/s12984-019-0490-3 (PMC6391824; doi:10.1186/s12984-019-0490-3)
Supplement: Supplementary file 1 — Data Analysis using signal parameters in page 5, Section: Data Analysis. (XLSX 10 kb) [file 12984_2019_490_MOESM1_ESM.xlsx]

## Sheet: Sheet1
				Table 2: Data Analysis using signal parameters
				Parameters	FNT				DDK				HST
					Controls		Patients		Controls		Patients		Control		Patients
					Left	Right	Left	Right	Left	Right	Left	Right	Left	Right	Left	Right
				Gyroscope Data
				Mean	226.85	204.7	149.8	161.6	384.5	381.89	279.86	283.1	287.33	287.2	185.8	181.1
				Variance	1390.1	1951	1915	2207	7000	5990	7590	5990	4500	4450	4580	4500
				RMS value	229.89	209.4	156.1	168.3	393.5	389.6	293.1	293.53	290.55	289.2	210.1	210
				Energy	860.4	856.3	1203	1192	908.4	907.7	1344	1344	880.4	877.7	1300	1298
				Accelerometer Data
				Mean	10.97	10.78	10.39	10.43	11.95	11.96	11.24	11.33	11.34	11.33	11.01	10.97
				Variance	546	319	169	331	2057	1633	1109	1542	1105	968	930	980
				RMS value	11	10.79	10.4	10.45	12	12.03	11.29	11.4	11.54	11.22	11.17	11.124
				Energy	-111.5	-110	-139	-130	-114	-113.8	-203.1	-203.5	-115.6	-114	-153	-152.8
