# Supplementary material for: Quantitative assessment of cerebellar ataxia, through automated limb functional tests
Source: J Neuroeng Rehabil. 2019 Feb 27;16:31. doi: 10.1186/s12984-019-0490-3 (PMC6391824; doi:10.1186/s12984-019-0490-3)
Supplement: Supplementary file 2 — Pearson correlation values and P-values of extracted features in page 5, Section: Data Analysis. (XLSX 13.5 kb) [file 12984_2019_490_MOESM2_ESM.xlsx]

## Sheet: Sheet1
	Table 2: Pearson correlation values and P-values of extracted features
	Test	Axes	L	Angular Velocity		Acceleration		Angular Acceleration		Velocity		Angle
			R
				RF	MR	RF	MR	RF	MR	RF	MR	RF	MR
	F N T	X	L	-0.2755	-0.1221	-0.2843	-0.2128	-0.0209	-0.4412	0.453	-0.0801	0.3231	0.0069
			Lp	0.61	0.54	0.72	0.65	0.58	0.75	0.64	0.75	0.62	0.67
			R	-0.3328	0.3288	-0.2325	0.192	-0.1777	-0.3841	0.5431	-0.237	0.1744	-0.3074
			Rp	0.64	0.55	0.63	0.59	0.51	0.71	0.61	0.72	0.58	0.54
		Y	L	-0.6599	-0.6763	-0.4151	-0.0256	0.3877	-0.6851	0.3183	-0.1454	0.568	-0.1897
			Lp	0.45	0.29	0.57	0.65	0.54	0.22	0.71	0.54	0.49	0.73
			R	-0.6582	-0.6777	-0.4269	-0.0738	0.3036	-0.6966	0.2043	-0.3542	0.589	-0.2105
			Rp	0.31	0.25	0.54	0.61	0.56	0.25	0.74	0.61	0.41	0.7
		Z	L	-0.2881	-0.2828	-0.3911	-0.1557	0.0485	0.3451	0.2723	-0.0567	0.3428	-0.0013
			Lp	0.52	0.51	0.58	0.71	0.52	0.66	0.59	0.61	0.78	0.73
			R	-0.4053	-0.2476	-0.295	-0.1278	0.2313	-0.3731	0.1654	-0.0294	0.3754	-0.3239
			Rp	0.56	0.53	0.6	0.78	0.56	0.53	0.68	0.58	0.78	0.74
	D D K	X	L	-0.3294	-0.0339	0.5095	-0.5883	0.0411	-0.327	-0.3076	-0.3045	-0.0686	-0.1789
			Lp	0.54	0.71	0.43	0.29	0.72	0.52	0.59	0.68	0.58	0.72
			R	-0.4338	-0.0673	-0.5551	-0.5895	0.0316	-0.3031	-0.4736	-0.0984	0.344	-0.1012
			Rp	0.51	0.77	0.41	0.22	0.76	0.56	0.62	0.65	0.54	0.79
		Y	L	-0.6178	-0.5237	-0.2619	-0.0184	0.2253	-0.3416	-0.0388	-0.1986	-0.5635	-0.5846
			Lp	0.37	0.49	0.63	0.71	0.73	0.58	0.79	0.63	0.22	0.13
			R	-0.6202	-0.5072	-0.4719	-0.0387	0.2852	0.3865	-0.0461	-0.3757	-0.5532	-0.6143
			Rp	0.33	0.41	0.51	0.75	0.67	0.66	0.74	0.65	0.28	0.18
		Z	L	-0.3276	-0.1136	-0.6767	-0.5846	-0.0301	0.2416	-0.3045	-0.0846	0.1059	-0.3366
			Lp	0.52	0.67	0.11	0.35	0.76	0.55	0.56	0.72	0.74	0.58
			R	-0.1921	0.0378	-0.6958	-0.5511	-0.1492	-0.0865	-0.0606	-0.0511	-0.0511	0.0303
			Rp	0.56	0.69	0.25	0.32	0.74	0.72	0.79	0.81	0.7	0.53
	H S T	X	L	-0.2458	-0.2792	-0.2426	0.2305	-0.1278	-0.3009	-0.3191	-0.0951	0.149	-0.1686
			Lp	0.6	0.71	0.65	0.67	0.65	0.52	0.59	0.75	0.67	0.78
			R	-0.2019	-0.2125	-0.1479	-0.0853	-0.1721	-0.2913	-0.2224	-0.2117	0.4766	-0.1781
			Rp	0.61	0.68	0.73	0.75	0.69	0.64	0.56	0.76	0.55	0.75
		Y	L	0.133	-0.3736	-0.2634	-0.5134	0.0058	-0.1071	0.3179	-0.3184	0.527	-0.131
			Lp	0.68	0.56	0.67	0.48	0.78	0.65	0.63	0.61	0.39	0.54
			R	-0.2129	-0.031	-0.1409	-0.5074	-0.0977	-0.3015	0.3121	-0.3732	0.5055	-0.1661
			Rp	0.66	0.54	0.66	0.49	0.81	0.61	0.56	0.64	0.29	0.53
		Z	L	-0.207	-0.2834	0.0865	-0.5677	0.1204	-0.2822	0.1363	-0.2127	0.397	-0.1521
			Lp	0.73	0.67	0.66	0.45	0.74	0.71	0.64	0.67	0.53	0.64
			R	-0.2725	-0.2394	-0.1536	-0.5912	-0.1643	-0.1214	0.0392	-0.2635	0.381	-0.1887
			Rp	0.65	0.59	0.83	0.41	0.64	0.66	0.67	0.62	0.64	0.68
	L- Left Limb, R- Right Limb, RF- Frequency at Resonance, MR- Magnitude Of Frequency At Resonance, Rp- P value of right limb, Lp- P value of left limb
