# Supplementary material for: Quantitative assessment of cerebellar ataxia, through automated limb functional tests
Source: J Neuroeng Rehabil. 2019 Feb 27;16:31. doi: 10.1186/s12984-019-0490-3 (PMC6391824; doi:10.1186/s12984-019-0490-3)
Supplement: Supplementary file 3 — Statistical Analysis of the LDA outcomes in page 9, Section: Results. (XLSX 10.3 kb) [file 12984_2019_490_MOESM3_ESM.xlsx]

## Sheet: Sheet1
				Table 6: Statistical Analysis of the LDA outcomes
					FNT (Angular Acceleration) Figure 6(b)			DDK(Angle) Figure 6(j)			HST(Acceleration) Figure 6(k)
					Controls	Patients		Controls	Patients		Controls	Patients
				Severity	0	1	2	0	1	2	0	1	2
				Minimum	-0.8306	-3.0897	-7.0334	-1.8815	-2.8054	-3.4728	0.2174	-2.908	-3.7858
				Median	0.7073	-2.1527	-3.353	0.0239	-1.858	-2.8329	1.5675	-2.3297	-2.8275
				Maximum	2.6476	-0.1296	-2.4498	0.9505	-0.1836	-1.2092	3.8271	-1.3204	-2.2008
				Mean	0.8565	-1.943	-3.5043	-0.1537	-1.7186	-2.608	1.68132	-2.1615	-2.9156
				Range	3.4782	2.9601	4.5836	2.832	2.6218	2.2636	3.6097	1.5882	1.5853
				IQR	1.5167	1.0483	0.7305	1.2948	0.8618	1.2069	1.5673	0.7991	0.5468
				IQR refers to the interquartile range and represents the spread/variance of the data
